# Supplementary material for: Preparation of Fe3O4-Ag Nanocomposites with Silver Petals for SERS Application
Source: Nanomaterials (Basel). 2021 May 13;11(5):1288. doi: 10.3390/nano11051288 (PMC8153338; doi:10.3390/nano11051288)
Supplement: Supplementary file 1 [file nanomaterials-11-01288-s001.zip]

Archive with 1 entries (1 files):
- nanomaterials-1177311-supplementary.pdf
